# Supplementary material for: HSPA5 induces autophagy targeting VP2 through the PERK-eIF2α signaling pathway to inhibit SVA replication
Source: J Virol. 2026 Apr 13;100(5):e02103-25. doi: 10.1128/jvi.02103-25 (PMC13185552; doi:10.1128/jvi.02103-25)
Supplement: Table S1 — Primers used to generate HSP family protein expression plasmids, HSPA5 protein expression plasmids, mCherry labeled HSPA5 luminescent plasmids, GFP labeled VP2 luminescent plasmids, HSPA5 truncated forms, VP2 truncated forms, VP2 mutants, pCMV rSVA-VP2-T180N plasmids, and pCMV rSVA-VP2-T180N (R) plasmids. [file jvi.02103-25-s0002.xlsx]

## Sheet: Sheet1
S1_Table: Primers used to generate HSP family protein expression plasmids, HSPA5 protein expression plasmids, mCherry labeled HSPA5 luminescent plasmids, GFP labeled VP2 luminescent plasmids, HSPA5 truncated forms, VP2 truncated forms, VP2 mutants, pCMV rSVA-VP2-T180N plasmids, and pCMV rSVA-VP2-T180N (R) plasmids.
Primer	Sequence (5′→3′)
HSPA4-F(Kpn I)	AAAGGTACCATGTCGGTGGTGGGCATAGACCTTGG
HSPA4-R(Nhe I)	ATTGCTAGCTCACTTATCGTCGTCATCCTTGTAATCATCAATGTCCATTT
HSPA4L-F(Kpn I)	AAAGGTACCATGTCTGTGGTTGGCATTGACCTCGG
HSPA4L-R(Xho I)	ATTCTCGAGTTACTTATCGTCGTCATCCTTGTAATCGTCCACTTCCATCT
HSPA13-F(EcoR I)	AAAGAATTCATGGCTGGAGAGATGACGATCTTAGGATCAG
HSPA13-R(Kpn I)	ATTGGTACCTCACTTATCGTCGTCATCCTTGTAATCGTTGAAGTTGGTCTTTTGT
HSPA14-F(EcoR I)	AAAGAATTCATGGCGGCCATCGGGGTTCACCTGGG
HSPA14-R(Kpn I)	ATTGGTACCCTACTTATCGTCGTCATCCTTGTAATCAGATGCCACCTCGA
HSP70.2-F(EcoR I)	AAAGAATTCATGGCGAAGAGCGTGGCCATCGGCAT
HSP70.2-R(Kpn I)	ATTGGTACCCTACTTATCGTCGTCATCCTTGTAATCATCCACCTCCTC
HSPA5-F(Kpn I)	AAAGGTACCATGAAGCTGTCCCTGGTGGCTGCAGTGCT
HSPA5-Flag-R(Xho I)	ATTCTCGAGCTACTTATCGTCGTCATCCTTGTAATCCAACTCATCTTTGTCTG
HSPA5-F(Kpn I)	AAAGGTACCATGAAGCTGTCCCTGGTG
HSPA5-HA-R(Xho I)	ATTCTCGAGCTAAGCGTAGTCTGGGACGTCGTATGGGTACAACTCATCTTTGTC
HSPA5-F1(Kpn I)	AAAGGTACCATGAAGCTGTCCCTG
HSPA5-mCherry-R1	TCCTCGCCCTTGCTCACCATAGATCCCAACTCATCTTTGTCTGCTGATTCCTCATCAC
HSPA5-F2	GGAATCAGCAGACAAAGATGAGTTGGGATCTATGGTGAGCAAGGGCGAGGAGGATAAC
HSPA5-mCherry-R2(Xho I)	ATTCTCGAGCTACTTGTACAGCTCGTCCATGC
VP2-F1(EcoR I)	CGAGAATTCATGGATCACAATAC
VP2-GFP-R1	CTCCTCGCCCTTGCTCACAGATCCCTGTTCCTCGTCCGTCCCGGTCGTGA
VP2-F2	GGGACGGACGAGGAACAGGGATCTGTGAGCAAGGGCGAGGAGCTGTTCACCG
VP2-GFP-R2(Xho I)	GCGCTCGAGTCACTTGTACAGCTCGTCCATGCCGA
HSPA5(NBD)-F(Kpn I)	AAAGGTACCATGAAGCTGTCCCTGGTGGCT
HSPA5(NBD)-HA-R(Xho I)	ATTCTCGAGCTAAGCGTAATCTGGAACATCGTATGGGTAGTCCATGTTTAGCTCTT
HSPA5(SBD)-F(Kpn I)	TCAGGTACCATGCTTTTCCGTTCTACCATGAA
HSPA5(SBD)-HA-R(Xho I)	ATTCTCGAGCTAAGCGTAATCTGGAACATCGTATGGGTACAACTCATCTTTGTCTGCT
VP2(21-284aa)-F(EcoR I)	CGCGAATTCATGAACACTGCCATAAACACGCAATC
VP2(21-284aa)-Flag-R(Kpn I)	TTTGGTACCTCACTTATCGTCGTCATCCTTGTAATCCTGTTCCTCGTCCGTCCCGGTC
VP2(41-284aa)-F(EcoR I)	AATGAATTCATGACCAAATCTGACCCTCCGTCCAGC
VP2(41-284aa)-Flag-R(Kpn I)	GCGGGTACCTCACTTATCGTCGTCATCCTTGTAATCCTGTTCCTCGTCCGTCCCGGTC
VP2(61-284aa)-F(EcoR I)	AATGAATTCATGGACAGGTGGTACACTGGACGCC
VP2(61-284aa)-Flag-R(Kpn I)	TTTGGTACCTCACTTATCGTCGTCATCCTTGTAATCCTGTTCCTCGTCCGTCCCGGTC
VP2(81-284aa)-F(EcoR I)	AATGAATTCATGCAGGCCGTCCCGCTCCCTGGA
VP2(81-284aa)-Flag-R(Kpn I)	TTTGGTACCTCACTTATCGTCGTCATCCTTGTAATCCTGTTCCTCGTCCGTCCCG
VP2(101-284aa)-F(EcoR I)	AATGAATTCATGTTCACGGCCACCCTACATAGA
VP2(101-284aa)-Flag-R(Kpn I)	TTTGGTACCTCACTTATCGTCGTCATCCTTGTAATCCTGTTCCTCGTCCGTCCCG
VP2(121-284aa)-F(EcoR I)	AATGAATTCATGTGCAACCTGACGCAATTCCACCAG
VP2(121-284aa)-Flag-R(Kpn I)	TTTGGTACCTCACTTATCGTCGTCATCCTTGTAATCCTGTTCCTCGTCCG
VP2(141-284aa)-F(EcoR I)	AATGAATTCATGCTTGATGTCAAACCTGACGGCAA
VP2(141-284aa)-Flag-R(Kpn I)	TTTGGTACCTCACTTATCGTCGTCATCCTTGTAATCCTGTTCCTCGTCCG
VP2(161-284aa)-F(EcoR I)	AATGAATTCATGGTGGAAATGTCTGACGACTACCGGACC
VP2(161-284aa)-Flag-R(Kpn I)	TTTGGTACCTCACTTATCGTCGTCATCCTTGTAATCCTGTTCCTCGTCCG
VP2(181-284aa)-F(EcoR I)	ACAGAATTCATGTACTATCGGCCCCCTAACTGGACTTGG
VP2(181-284aa)-Flag-R(Xho I)	GCGCTCGAGTCACTTATCGTCGTCATCCTTGTAATCCTGTTCCTCGTCCGTCCCGGTCG
VP2(T161-165aa)-F1(EcoR I)	CGCGAATTCATGGATCACAATACCGAAGAAATGG
VP2(T161-165aa)-R1	ACCCTGGTGGAATGCCGCCGCGGCGGCTTGGACCT
VP2(T161-165aa)-F2	AGGTCCAAGCCGCCGCGGCGGCATTCCACCAGGGT
VP2(T161-165aa)-Flag-R2(Xho I)	GCGCTCGAGTCACTTATCGTCGTCATCCTTGTAATCCTGT
VP2(T166-170aa)-F1(EcoR I)	CGCGAATTCATGGATCACAATACCGAAGAAATGG
VP2(T166-170aa)-R1	CATGGCAACAAGAAGACCAGCCGCGGCGGCTTGCGTCAGGTT
VP2(T166-170aa)-F2	TGCAACCTGACGCAAGCCGCCGCGGCTGGTCTTCTTGTTGCCAT
VP2(T166-170aa)-Flag-R2(Xho I)	GCGCTCGAGTCACTTATCGTCGTCATCCTTGTAATCCTGT
VP2(T171-175aa)-F1(EcoR I)	CGCGAATTCATGGATCACAATACCGAAGAAATGG
VP2(T171-175aa)-R1	GTGGTTTCGGGGACCGCGCCAGCAGCAGCAGCACCCTGGT
VP2(T171-175aa)-F2	TCCACCAGGGTGCTGCTGCTGCTGGCGCGGTCCCCGAAAC
VP2(T171-175aa)-Flag-R2(Xho I)	GCGCTCGAGTCACTTATCGTCGTCATCCTTGTAATCCTGT
VP2(T176-180aa)-F1(EcoR I)	CGCGAATTCATGGATCACAATACCGAAGAAATGG
VP2(T176-180aa)-R1	GGTTTGACATCAAGGGCGGCTGCGGCGGCCATGGCAACAAGAAGA
VP2(T176-180aa)-F2	CTTCTTGTTGCCATGGCCGCCGCAGCCGCCCTTGATGTCAAAC
VP2(T176-180aa)-Flag-R2(Xho I)	GCGCTCGAGTCACTTATCGTCGTCATCCTTGTAATCCTGT
VP2Q176N-F1(EcoR I)	CGCGAATTCATGGATCACAATACCGAAGAAATGGA
VP2Q176N-R1	GGGGCCGATAGTACGTACCAAGAGAGTTAAAAGGCATGTT
VP2S176N-F2	GACCGGGAAAAACATGCCTTTTAACTCTCTTGGTACGTAC
VP2S176N-Flag-R2(Xho I)	TTTCTCGAGTCACTTATCGTCGTCATCCTTGTAATCCTGTTCCTC
VP2S177N-F1(EcoR I)	CGCGAATTCATGGATCACAATACCGAAGAAATGGA
VP2S177N-R1	GGGCCGATAGTACGTACCAAGATTCTGAAAAGGCATGTTT
VP2S177N-F2	AAAAACATGCCTTTTCAGAATCTTGGTACGTACTATCGGC
VP2S177N-Flag-R2(Xho I)	TTTCTCGAGTCACTTATCGTCGTCATCCTTGTAATCCTGTTCCTC
VP2L178G-F1(EcoR I)	CGCGAATTCATGGATCACAATACCGAAGAAATGGA
VP2L178G-R1	GGGGGCCGATAGTACGTACCACCAGACTGAAAAGGCATG
VP2L178G-F2	AAAACATGCCTTTTCAGTCTGGTGGTACGTACTATCGGCC
VP2L178G-Flag-R2(Xho I)	TTTCTCGAGTCACTTATCGTCGTCATCCTTGTAATCCTGTTCCTC
VP2G179L-F1(EcoR I)	CGCGAATTCATGGATCACAATACCGAAGAAATGGA
VP2G179L-R1	GTTAGGGGGCCGATAGTACGTAAGAAGAGACTGAAAAGGC
VP2G179L-F2	AACATGCCTTTTCAGTCTCTTCTTACGTACTATCGGCCCC
VP2G179L-Flag-R2(Xho I)	TTTCTCGAGTCACTTATCGTCGTCATCCTTGTAATCCTGTTCCTC
VP2T180N-F1(EcoR I)	CGCGAATTCATGGATCACAATACCGAAGAAATGGA
VP2T180N-R1	CAGTTAGGGGGCCGATAGTAGTTACCAAGAGACTGAAAAG
VP2T180N-F2	CATGCCTTTTCAGTCTCTTGGTAACTACTATCGGCCCCCT
VP2T180N-Flag-R2(Xho I)	TTTCTCGAGTCACTTATCGTCGTCATCCTTGTAATCCTGTTCCTC
pCMV-rSVA-VP2-T180N-F1(PacI)：	GCGTTAATTAAACCGTCTTTGAAATGGGGGG
pCMV-rSVA-VP2-T180N-R1：	CAGTTAGGGGGCCGATAGTACGAACCAAGAGACTGAAAA
pCMV-rSVA-VP2-T180N-F2：	GCCTTTTCAGTCTCTTGGTTCGTACTATCGGCCCCCTAACTGG
pCMV-rSVA-VP2-T180N-R2(MluI)：	GCAGACCACGCGTGGCAGAAGAAAGCTTGGAAGCG
pCMV-rSVA-VP2-T180N(R)-F1(PacI)：	GCGTTAATTAAACCGTCTTTGAAATGGGGGG
pCMV-rSVA-VP2-T180N(R)-R1：	GTTAGGGGGCCGATAGTACGTACCAAGAGACTGAAAA
pCMV-rSVA-VP2-T180N(R)-F2：	GCCTTTTCAGTCTCTTGGTACGTACTATCGGCCCCCTAACTGG
pCMV-rSVA-VP2-T180N(R)-R2(MluI)：	GCAGACCACGCGTGGCAGAAGAAAGCTTGGAAGCG
The restriction enzyme sites used for cloning and locations of mutations are indicatedare in bold.
