# Supplementary material for: HSPA5 induces autophagy targeting VP2 through the PERK-eIF2α signaling pathway to inhibit SVA replication
Source: J Virol. 2026 Apr 13;100(5):e02103-25. doi: 10.1128/jvi.02103-25 (PMC13185552; doi:10.1128/jvi.02103-25)
Supplement: Table S2 — Primer for generation of HSPA5-KO cells. [file jvi.02103-25-s0003.xlsx]

## Sheet: Sheet1
S2_Table: Primer for generation of HSPA5-KO cells.
Primer	Sequence (5′→3′)a
sgRNA-HSPA5-1-F	CACCGGGTGTTCAAGAACGGCCGCG
sgRNA-HSPA5-1-R	AAACCGCGGCCGTTCTTGAACACCC
sgRNA-HSPA5-2-F	CACCGGTATGGCCTGGATAAGAGAG
sgRNA-HSPA5-2-R	AAACCTCTCTTATCCAGGCCATACC
sgRNA-HSPA5-3-F	CACCGCAGCTGAAGACAAAGGTACA
sgRNA-HSPA5-3-R	AAACTGTACCTTTGTCTTCAGCTGC
