# Supplementary material for: HSPA5 induces autophagy targeting VP2 through the PERK-eIF2α signaling pathway to inhibit SVA replication
Source: J Virol. 2026 Apr 13;100(5):e02103-25. doi: 10.1128/jvi.02103-25 (PMC13185552; doi:10.1128/jvi.02103-25)
Supplement: Table S3 — Primers used for RT-qPCR. [file jvi.02103-25-s0004.xlsx]

## Sheet: Sheet1
S3_Table: Primers used for RT-qPCR.
Primer	Sequence (5′→3′)
mβ-actin-F	CCACACCCGCCACCAGTTCG
mβ-actin-R	TACAGCCCGGGGAGCATCGT
SVA-3D-F	AGAATTTGGAAGCCATGCTCT
SVA-3D-R	GAGCCAACATAGARACAGATTGC
SVA-VP2-F	TCTTAATGAAGTGCGGGTGG
SVA-VP2-R	TCCTGTAAGCTCTTTGCCTTG
m means Mouse
